# Supplementary material for: Breeding of a Multifoliolate Alfalfa Population Using CRISPR/Cas9-Generated Mutants and Evaluation of Agronomic Traits and Nutritive Value
Source: Plants (Basel). 2026 Mar 19;15(6):953. doi: 10.3390/plants15060953 (PMC13030008; doi:10.3390/plants15060953)
Supplement: Supplementary file 1 [file plants-15-00953-s001.zip]

Archive with 1 entries (1 files):
- plants-4172960-supplementary.xlsx
