# Supplementary material for: Breeding of a Multifoliolate Alfalfa Population Using CRISPR/Cas9-Generated Mutants and Evaluation of Agronomic Traits and Nutritive Value
Source: Plants (Basel). 2026 Mar 19;15(6):953. doi: 10.3390/plants15060953 (PMC13030008; doi:10.3390/plants15060953)
Supplement: Supplementary file 1 [file plants-15-00953-s001.zip › plants-4172960-supplementary.xlsx]

## Sheet: Table S1
Table S1. Greenhouse agronomic traits
Cut	Cultivar	Fresh weight (g)	Dry weight (g)	Plant height (cm)	Stem diameter (mm)	Leaf area (cm2)	Leaf-to-stem ratio	Multifolioate proportion(%)
1st cut	Aohan	137.54±4.14	23.47±0.64	75.2±1.99	2.31±0.08	8.04±0.34	0.90±0.04	0±0
	SJ-ML	251.53±7.53***	42.77±1.42***	98.14±2.32***	2.8±0.11**	11.49±0.39***	1.2±0.03***	85±1***
2nd cut	Aohan	107.47±3.17	19.46±0.78	62.03±1.79	2.2±0.07	6.79±0.32	0.85±0.03	0±0
	SJ-ML	192.25±4.39***	38.24±2.15***	78.8±3.12***	2.71±0.1***	8.72±0.39***	1.05±0.04***	82±2***
3rd cut	Aohan	90.67±2.35	18.19±0.94	54.64±0.65	1.88±0.09	5.8±0.2	0.72±0.03	0±0
	SJ-ML	152.69±4.8***	30.4±1.48***	66.77±1.23***	2.49±0.11***	7.07±0.23***	0.87±0.01***	76±2***
Note: Asterisks (*, **, ***) indicate significant differences between cultivars at P < 0.05, P < 0.01, and P < 0.001, respectively; ns, not significant.

## Sheet: Table S2
Table S2. Greenhouse nutritive traits
Cut	Cultivar	DM (%)	EE (% DM)	CP (% DM)	ADF (% DM)	NDF (% DM)	Lignin (% DM)	DDM (% DM)	DMI (% BW)	RFV
1st cut	Aohan	93.28±0.09	1.57±0.06	23.37±0.83	30.05±1.02	37.99±0.99	5.69±0.25	65.49±0.8	3.17±0.08	161.17±6.25
	SJ-ML	93±0.1ns	1.52±0.06ns	28.43±0.16**	26.08±0.79*	35.04±0.76*	4.87±0.24*	68.58±0.61*	3.43±0.07*	182.5±5*
2nd cut	Aohan	88.83±0.22	1.76±0.03	24.3±0.4	29.4±0.31	34.75±0.39	6.03±0.16	66±0.24	3.46±0.04	176.83±1.9
	SJ-ML	88.53±0.15ns	1.77±0.01ns	27.26±0.32***	27.37±0.31**	31.73±0.5**	5.47±0.11*	67.58±0.24**	3.79±0.06**	198.33±3***
3rd cut	Aohan	91.13±0.25	1.52±0.03	20.37±0.55	37.85±0.69	46±0.47	8.27±0.08	59.41±0.54	2.61±0.03	120.17±1.58
	SJ-ML	90.95±0.27ns	1.5±0.02ns	23.57±0.56**	34.81±0.49**	42.21±0.54***	7.29±0.2**	61.79±0.38**	2.85±0.04***	136.5±2.17***
Note: Asterisks (*, **, ***) indicate significant differences between cultivars at P < 0.05, P < 0.01, and P < 0.001, respectively; ns, not significant.

## Sheet: Table S3
Table S3. Field agronomic traits
Cut	Cultivar	Fresh weight (kg)	Dry weight (kg)	Plant height (cm)	Stem diameter (mm)	Leaf area (cm2)	Leaf-to-stem ratio	Multitrifoliate proportion(%)
1st cut	Galaxie-Max	3.12±0.082a	0.69±0.032a	74.99±0.58a	3.07±0.078b	12.08±0.68b	0.94±0.014b	0b
	GN5	2.87±0.072b	0.67±0.033a	72.73±0.56b	3.23±0.076b	13.87±0.74b	0.88±0.031b	0b
	SJ-ML	3.08±0.061ab	0.75±0.035a	73.25±0.53b	3.42±0.034a	15.74±0.5a	1.34±0.019a	75±1.40a
2nd cut	Galaxie-Max	3.05±0.047ab	0.61±0.013a	75.3±0.61a	3.16±0.027c	9.25±0.32c	0.75±0.031b	0b
	GN5	3.15±0.046a	0.62±0.016a	76.08±0.72a	3.35±0.034b	10.34±0.27b	0.79±0.025b	0b
	SJ-ML	2.9±0.073b	0.62±0.02a	71.56±0.6b	3.46±0.039a	13.93±0.5a	1.15±0.027a	72±2.00a
3rd cut	Galaxie-Max	2.21±0.132a	0.45±0.027a	68.19±0.96ab	2.91±0.049b	6.21±0.32b	0.72±0.023b	0b
	GN5	2.3±0.097a	0.44±0.025a	69.65±1.03a	3.08±0.031a	6.74±0.26b	0.75±0.021b	0b
	SJ-ML	2.17±0.119a	0.45±0.028a	65.88±0.8b	3.14±0.018a	9.63±0.26a	1.21±0.027a	67±2.4a
4th cut	Galaxie-Max	2.03±0.064a	0.49±0.034b	65.41±0.99b	3.03±0.08c	2.06±0.06c	0.77±0.026b	0b
	GN5	2.12±0.064a	0.47±0.03b	66.52±0.71b	3.27±0.076b	3.81±0.09b	0.69±0.027b	0b
	SJ-ML	2.18±0.088a	0.62±0.026a	69.64±0.64a	3.56±0.076a	5.63±0.17a	1.06±0.026a	50±2.9a
Note: Different lowercase letters above bars indicate significant differences among cultivars within the same cut at P < 0.05.

## Sheet: Table S4
Table S4. Field nutritive traits
Cut	Cultivar	DM (%)	EE (% DM)	CP (% DM)	ADF (% DM)	NDF (% DM)	Lignin (% DM)	DDM (% DM)	DMI (% BW)	RFV
1st cut	Galaxie-Max	87.77±0.28a	1.88±0.03a	29.02±0.35b	29.28±0.45a	33.43±0.44a	6.24±0.12a	66.09±0.35b	3.59±0.05b	184±3.41b
	GN5	87.53±0.32a	1.87±0.04a	29.23±0.49b	28.65±0.47ab	33.02±0.37a	6.07±0.14a	66.58±0.37ab	3.64±0.04b	187.67±3.22b
	SJ-ML	87.17±0.22a	1.88±0.06a	30.88±0.33a	27.18±0.62b	31.33±0.65b	5.56±0.18b	67.72±0.48a	3.84±0.08a	201.5±5.73a
2nd cut	Galaxie-Max	91.17±0.18a	1.61±0.06a	20.22±0.61b	37.98±0.61b	44±0.72b	8.13±0.13b	59.31±0.48a	2.73±0.04a	125.5±3.02a
	GN5	91.27±0.14a	1.54±0.02a	19.7±0.35b	39.65±0.26a	46.32±0.37a	8.46±0.06a	58.01±0.21b	2.59±0.02b	116.5±1.31b
	SJ-ML	90.83±0.11a	1.49±0.03a	22.17±0.28a	37.93±0.48b	43.73±0.61b	7.87±0.12b	59.35±0.38a	2.75±0.04a	126.67±2.67a
3rd cut	Galaxie-Max	91.12±0.12a	1.36±0.09a	18.84±0.29b	40.84±0.69ab	47.63±0.68ab	8.02±0.28a	57.09±0.53ab	2.52±0.04ab	111.67±2.64ab
	GN5	91.18±0.19a	1.29±0.05a	19.03±0.17b	42.08±0.53a	48.83±0.59a	8.28±0.21a	56.12±0.41b	2.46±0.03b	106.83±1.82b
	SJ-ML	90.85±0.11a	1.27±0.09a	20.41±0.44a	39.8±0.46b	46±0.67b	6.93±0.24b	57.89±0.36a	2.61±0.04a	117.17±2.47a
4th cut	Galaxie-Max	88.95±0.25a	2.37±0.05b	29.91±0.22c	22.87±0.38a	25.71±0.4a	6.52±0.11a	71.08±0.3b	4.67±0.08b	257.33±5.51b
	GN5	89.05±0.12a	2.37±0.08b	30.95±0.35b	23.24±0.35a	26.66±0.19a	6.47±0.14a	70.8±0.27b	4.5±0.03b	247.17±1.96b
	SJ-ML	89.27±0.16a	2.65±0.04a	33.01±0.29a	20.93±0.65b	23.3±0.59b	5.57±0.33b	72.59±0.51a	5.17±0.13a	291±9.23a
Note: Different lowercase letters above bars indicate significant differences among cultivars within the same cut at P < 0.05.

## Sheet: Table S5
Table S5. Regrowth dynamics of nutritive traits
DPH	Cultivar	EE (% DM)	CP (% DM)	ADF (% DM)	NDF (% DM)	Lignin (% DM)	DDM (% DM)	DMI (% BW)	RFV
7d	Galaxie-Max	1.2±0.05a	35.24±0.33b	20.75±0.54a	22.05±0.38a	5.83±0.04a	72.74±0.42b	5.45±0.09b	307.33±6.5b
	GN5	1.12±0.04a	36±0.43b	20.85±0.37a	22.28±0.31a	5.85±0.19a	72.66±0.29b	5.39±0.07b	303.67±4.98b
	SJ-ML	1.24±0.05a	38.18±0.27a	19.14±0.48b	20.39±0.51b	5.27±0.03b	73.99±0.38a	5.9±0.15a	338.83±10.11a
14d	Galaxie-Max	1.88±0.05b	33.47±0.56c	20.57±0.48a	22.23±0.54a	5.98±0.07a	72.88±0.38b	5.41±0.13b	306±8.76b
	GN5	2.07±0.06b	35.42±0.39b	19.54±0.3ab	21.4±0.28a	5.8±0.12ab	73.68±0.24ab	5.61±0.07b	320.5±4.06b
	SJ-ML	2.29±0.09a	37.57±0.44a	18.71±0.26b	19.75±0.43b	5.68±0.03b	74.33±0.2a	6.09±0.13a	351±8.35a
21d	Galaxie-Max	2.11±0.02b	32.73±0.94b	20.54±0.65a	23.28±0.41a	6.23±0.09a	72.9±0.51a	5.16±0.09b	292±6.69b
	GN5	2.38±0.03a	32.38±0.35b	20.74±0.62a	22.15±0.28b	6.03±0.04b	72.75±0.48a	5.42±0.07a	305.83±5.47ab
	SJ-ML	2.42±0.02a	34.81±0.58a	19.65±0.34a	21.55±0.26b	6.1±0.03ab	73.59±0.26a	5.57±0.06a	318±3.81a
28d	Galaxie-Max	2.45±0.08ab	29.91±0.22c	22.87±0.38a	25.71±0.4a	6.52±0.11a	71.08±0.3b	4.67±0.08b	257.67±5.43b
	GN5	2.41±0.09b	30.95±0.35b	23.24±0.35a	26.66±0.19a	6.47±0.14a	70.8±0.27b	4.5±0.03b	247.17±1.96b
	SJ-ML	2.65±0.04a	33.01±0.29a	20.93±0.65b	23.3±0.59b	5.57±0.33b	72.59±0.51a	5.17±0.13a	291±9.23a
35d	Galaxie-Max	2.47±0.07a	25.62±0.39b	26.29±0.91a	31.02±0.76a	6.75±0.23a	68.42±0.71b	3.88±0.09c	206±7c
	GN5	2.51±0.02a	25.86±0.42b	24.92±0.46a	29.27±0.4b	6.37±0.04a	69.49±0.36b	4.1±0.06b	221±2.5b
	SJ-ML	2.56±0.05a	30.28±0.15a	22.37±0.37b	25.6±0.27c	5.9±0.11b	71.48±0.29a	4.69±0.05a	259.83±3.63a
42d	Galaxie-Max	2.5±0.04a	24.38±1.31a	26.18±1.31a	30.5±1.49a	6.57±0.29a	68.51±1.02b	3.98±0.2b	212.33±13.49b
	GN5	2.46±0.02a	24.43±1.1a	25.88±0.52a	30.32±0.77ab	6.6±0.11a	68.74±0.4b	3.97±0.1b	211.83±6.56b
	SJ-ML	2.53±0.02a	26.26±0.2a	23.31±0.31b	27.37±0.34b	6.25±0.02a	70.74±0.24a	4.39±0.05a	240.67±3.59a
49d	Galaxie-Max	2.26±0.06a	24.08±0.53b	28.28±0.34a	31.98±0.72ab	6.88±0.05a	66.87±0.26b	3.76±0.08ab	195±5.13ab
	GN5	1.99±0.1b	24.26±0.47b	28.44±0.38a	33.6±0.42a	6.8±0.11a	66.75±0.29b	3.57±0.04b	185±2.71b
	SJ-ML	2.05±0.04b	26.48±0.39a	26.78±0.53b	30.9±0.86b	6.32±0.11b	68.04±0.42a	3.9±0.11a	205.5±6.92a
56d	Galaxie-Max	2.16±0.03a	21.44±0.27b	31.44±0.5a	36.22±0.6a	7.15±0.12a	64.41±0.39b	3.32±0.06b	165.67±2.22b
	GN5	2.14±0.05a	21.86±0.29b	30.77±0.41a	35.38±0.3a	6.92±0.07a	64.93±0.32b	3.39±0.03b	170.83±1.66b
	SJ-ML	2.18±0.05a	24.01±0.6a	26.81±0.22b	32.07±0.21b	6.35±0.12b	68.02±0.17a	3.74±0.02a	197.33±1.73a
63d	Galaxie-Max	2.21±0.04a	21.4±0.21b	32.1±0.58a	36.64±0.24a	7.32±0.04a	63.89±0.45b	3.28±0.02b	162.33±1.94b
	GN5	2.07±0.08a	21.59±0.33b	30.98±0.26a	36.3±0.23a	6.95±0.11b	64.77±0.2b	3.31±0.02b	166±1.32b
	SJ-ML	2.19±0.08a	23.45±0.93a	28.18±0.69b	33.13±0.95b	6.7±0.12b	66.95±0.54a	3.64±0.1a	189±6.96a
70d	Galaxie-Max	2.42±0.12a	21.17±0.39b	34.66±0.55a	37.82±0.36a	7.2±0.17a	61.9±0.43b	3.17±0.03b	152.17±2.02b
	GN5	2.16±0.04b	21.21±0.22b	33.37±0.35a	38.7±0.31a	7.03±0.13a	62.9±0.27b	3.1±0.02b	151.17±1.01b
	SJ-ML	2.17±0.06b	23.09±0.68a	31.14±1.06b	34.85±1.19b	6.5±0.21b	64.64±0.81a	3.46±0.12a	174±8.16a
77d	Galaxie-Max	2.2±0.03a	20.6±0.51b	35.63±0.92a	39.21±0.96a	7.33±0.17a	61.15±0.71b	3.07±0.08b	145.67±5.33b
	GN5	2.22±0.05a	19.47±0.38c	35.66±0.66a	40.16±0.75a	7.35±0.17a	61.12±0.51b	2.99±0.06b	141.67±2.44b
	SJ-ML	2.44±0.12a	22.45±0.11a	31.75±0.61b	34.85±0.61b	6.68±0.13b	64.17±0.48a	3.45±0.06a	171.67±4.39a
Note: Different lowercase letters above bars indicate significant differences among cultivars within the same cut at P < 0.05; DPH, days post harvested
